# Supplementary material for: Characterization of the Phytochemical Composition and Bioactivities of Anacyclus maroccanus Ball. and Anacyclus radiatus Loisel Aerial Parts: Preliminary Evidence for the Possible Development of Moroccan Plants
Source: Molecules. 2022 Jan 21;27(3):692. doi: 10.3390/molecules27030692 (PMC8839974; doi:10.3390/molecules27030692)
Supplement: Supplementary file 1 [file molecules-27-00692-s001.zip]

Archive with 1 entries (1 files):
- molecules-1530541-supplementary.pdf
